# Supplementary material for: Gondwanamyia, a new empidoid (Diptera) genus of uncertain placement
Source: Zookeys. 2016 Oct 3;(621):137–47. doi: 10.3897/zookeys.621.10115 (PMC5096049; doi:10.3897/zookeys.621.10115)
Supplement: XML Treatment for Gondwanamyia [file zookeys.621.10115-treatment1.xml]

<!DOCTYPE tp:taxon-treatment
  PUBLIC "-//TaxonX//DTD Taxonomic Treatment Publishing DTD v0 20100105//EN" "tax-treatment-NSO.dtd">
<tp:taxon-treatment xmlns:tp="http://www.plazi.org/taxpub"><tp:treatment-meta><kwd-group><label>Taxon classification</label><kwd><named-content content-type="kingdom">Animalia</named-content></kwd><kwd><named-content content-type="order">Diptera</named-content></kwd><kwd><named-content content-type="family">Empididae</named-content></kwd></kwd-group><mixed-citation publication-type="journal"><person-group><name><surname>Sinclair</surname><given-names>Bradley J.</given-names></name><name><surname>Cumming</surname><given-names>Jeffrey M.</given-names></name><name><surname>Brooks</surname><given-names>Scott E.</given-names></name><name><surname>Plant</surname><given-names>Adrian R.</given-names></name><name><surname>Saigusa</surname><given-names>Toyohei</given-names></name></person-group><article-title><italic><tp:taxon-name><tp:taxon-name-part taxon-name-part-type="genus">Gondwanamyia</tp:taxon-name-part></tp:taxon-name></italic>, a new empidoid (<tp:taxon-name><tp:taxon-name-part taxon-name-part-type="order">Diptera</tp:taxon-name-part></tp:taxon-name>) genus of uncertain placement</article-title><source>Zookeys</source><day>3</day><month>10</month><year>2016</year><volume>2016</volume><issue>621</issue><fpage>137</fpage><lpage>147</lpage><pub-id pub-id-type="doi">10.3897/zookeys.621.10115</pub-id></mixed-citation></tp:treatment-meta><tp:nomenclature><tp:taxon-name>
            <tp:taxon-name-part taxon-name-part-type="genus">Gondwanamyia</tp:taxon-name-part>
            <object-id xmlns:xlink="http://www.w3.org/1999/xlink" content-type="zoobank" xlink:type="simple">http://zoobank.org/2AC98033-68E1-4C80-8C91-B07BB900C12E</object-id>
          </tp:taxon-name><tp:taxon-authority>Sinclair, Cumming, Brooks, Plant &amp; Saigusa</tp:taxon-authority><tp:taxon-status xmlns:xlink="http://www.w3.org/1999/xlink" xlink:type="simple">gen. n.</tp:taxon-status></tp:nomenclature><tp:treatment-sec sec-type="type species" id="SECID0EBJAC"><title>Type-species.</title><p><italic><tp:taxon-name><tp:taxon-name-part taxon-name-part-type="genus">Gondwanamyia</tp:taxon-name-part> <tp:taxon-name-part taxon-name-part-type="species">chilensis</tp:taxon-name-part></tp:taxon-name></italic> Cumming &amp; Saigusa, sp. n.</p></tp:treatment-sec><tp:treatment-sec sec-type="diagnosis" id="SECID0ERJAC"><title>Diagnosis.</title><p>Body size minute, 1.1–1.4 mm. Arista-like stylus very long, longer than thorax, lacking basal article; males and females dichoptic, eye facets convex, appearing larger than in other empidoids; clypeus strongly convex; mouthparts with large epipharyngeal carina and paired epipharyngeal blades; wing with weakened fold near base, only two longitudinal veins fully developed (R<sub>4+5</sub> and M<sub>4</sub>), R<sub>4+5</sub> branched; abdomen with abdominal plaques; male terminalia symmetrical and unrotated, epandrium and hypandrium desclerotized and fused together, epandrial lobe and cercus projected <!--PageBreak-->anterodorsally, phallus tubular with or without an elongate apical filament, ejaculatory apodeme slender, rod-like; female terminalia sclerotized, sclerites beyond segment 6 mostly bare; tergite and sternite 8 anteroventrally articulated; female cercus sclerotized, projecting horizontally.</p></tp:treatment-sec><tp:treatment-sec sec-type="description" id="SECID0E6JAC"><title>Description.</title><p><bold>Male.</bold> <italic>Head</italic>: Dichoptic; eye facets convex; some short scattered ommatrichia. Antenna with scape reduced, strap-like with several setulae; pedicel globular, slightly shorter than postpedicel; arista-like stylus longer than thorax, lacking basal article. Ocellar triangle small, not raised, with stout ocellar setae inserted anteriorly, opposite anterior ocellus; several setulae posterior to ocellar triangle; vertical seta lateroclinate; 1 shorter seta between vertical seta and ocellar triangle; several postocular setae present. Mouthparts with swollen or inflated clypeus; epipharyngeal carina elongate and slender, extended well into clypeal region; epipharyngeal blades present at apex of carina, slender and pointed apically; labrum thickly sclerotized laterally; hypopharynx slender, stylet-like; lacinia apparently absent; palpus oval, flattened on inner face, with several long setulae; labellum pointed apically, narrow, without pseudotracheae, apical margin with series of peg-like sensilla.</p><p><italic>Thorax</italic>: Chaetotaxy well developed and in distinct rows; acrostichals present or absent. Prosternum separated between fore coxae. Dorsal mesepimeral pocket present; metasternal furca tapered to narrow apex, lacking apical projections. Laterotergite bare. Fore leg simple, not raptorial; tibia without basal gland. Mid femur with row of stout posteroventral setae. Hind tibia with posteroapical comb.</p><p><italic>Wing</italic>: Length: 1.1–1.5 mm. Cuneate and narrowed at base, slightly infuscate; anal lobe and alula not developed. Costa circumambient with basal costal seta and several subequal setae proximal to R<sub>1</sub>; slender, erect costal setae widely distributed to beyond R<sub>4</sub>; costal break distal to <abbrev xmlns:xlink="http://www.w3.org/1999/xlink" xlink:title="subcostal vein" id="ABBRID0EVKAC" xlink:type="simple">Sc</abbrev>, continuing posteriorly as weakened transverse fold across cell <abbrev xmlns:xlink="http://www.w3.org/1999/xlink" xlink:title="basal medial cell" id="ABBRID0EZKAC" xlink:type="simple">bm</abbrev>; costa with second break at R<sub>1</sub>; R<sub>1</sub> very short, terminating in basal 0.25 of wing; R<sub>2+3</sub> very short, nearly vertical, terminating at apex of R<sub>1</sub>; two longitudinal veins fully developed (R<sub>4+5</sub> and M<sub>4</sub>); R<sub>4+5</sub> branched, with R<sub>4</sub> nearly perpendicular to R<sub>5</sub>; M<sub>4</sub> nearly straight, slightly arched toward wing margin; cell dm absent; cell <abbrev xmlns:xlink="http://www.w3.org/1999/xlink" xlink:title="basal medial cell" id="ABBRID0ERLAC" xlink:type="simple">bm</abbrev> quadrate; cell <abbrev xmlns:xlink="http://www.w3.org/1999/xlink" xlink:title="basal radial cell" id="ABBRID0EVLAC" xlink:type="simple">br</abbrev> longer than cell <abbrev xmlns:xlink="http://www.w3.org/1999/xlink" xlink:title="basal medial cell" id="ABBRID0EZLAC" xlink:type="simple">bm</abbrev>; cell <abbrev xmlns:xlink="http://www.w3.org/1999/xlink" xlink:title="anterior cubital cell" id="ABBRID0E4LAC" xlink:type="simple">cua</abbrev> weakly open parallel to wing margin. Halter long, subequal in length to scutum; shaft with several basal setulae; knob tapered apically.</p><p><italic>Abdomen</italic>: Abdominal tergites and sternites without modifications, sparsely setose; abdominal plaques present; tergite 8 slender, strap-like; sternite 8 expanded laterally to cradle terminalia, thinly sclerotized medioventrally; posterior marginal setae on sternite 8 distinct and well defined.</p><p><italic>Male terminalia</italic>: Upright, symmetrical and unrotated; epandrium and hypandrium desclerotized and fused together; gonocoxal apodeme slender, rod-shaped; cercus well developed; phallus tubular with or without elongate apical filament, ejaculatory apodeme slender.</p><p><italic>Female terminalia</italic>: Sclerotized, mostly bare; tergite 8 shallowly notched posteromedially with four posteromarginal setae; tergite and sternite 8 anteroventrally articulated; tergite ten subtriangular, not divided medially with one pair of posterolateral and one pair of apical setae, apical setae closely approximated; sternite ten triangular, <!--PageBreak-->pigmented laterally with pair of lateral setae; cercus thickly sclerotized, similar to sclerite 10, with apex bearing pair of long, stout setae; spermatheca thread-like, extending full length of abdomen.</p></tp:treatment-sec><tp:treatment-sec sec-type="etymology" id="SECID0EPMAC"><title>Etymology.</title><p>Named after the southern Mesozoic continent of Gondwana, in reference to the probable age and distribution of this genus of flies on the southern continents of South America and Australasia (Figs <xref ref-type="fig" rid="F4">10</xref>, <xref ref-type="fig" rid="F4">11</xref>). All five authors are responsible for the new genus name. TS first identified this new genus, and both ARP and JMC + BJS independently studied separate series. SEB recently discovered the New Zealand species.</p></tp:treatment-sec><tp:treatment-sec><!--Section generated to contain objects referenced in tp:taxon-treatment.--><fig id="F4" position="float" orientation="portrait"><label>Figures 10–11.</label><caption><p>Distribution of <italic><tp:taxon-name><tp:taxon-name-part taxon-name-part-type="genus">Gondwanamyia</tp:taxon-name-part></tp:taxon-name></italic>. <bold>10</bold> Known distribution of <italic><tp:taxon-name><tp:taxon-name-part taxon-name-part-type="genus">Gondwanamyia</tp:taxon-name-part> <tp:taxon-name-part taxon-name-part-type="species">zealandica</tp:taxon-name-part></tp:taxon-name></italic> sp. n. <bold>11</bold> Known distribution of <italic><tp:taxon-name><tp:taxon-name-part taxon-name-part-type="genus">Gondwanamyia</tp:taxon-name-part> <tp:taxon-name-part taxon-name-part-type="species">chilensis</tp:taxon-name-part></tp:taxon-name></italic> sp. n.</p></caption><graphic xmlns:xlink="http://www.w3.org/1999/xlink" xlink:href="zookeys-621-137-g004.jpg" position="float" orientation="portrait" xlink:type="simple" id="oo_105051.jpg"/></fig></tp:treatment-sec></tp:taxon-treatment>
