# Supplementary material for: Gondwanamyia, a new empidoid (Diptera) genus of uncertain placement
Source: Zookeys. 2016 Oct 3;(621):137–47. doi: 10.3897/zookeys.621.10115 (PMC5096049; doi:10.3897/zookeys.621.10115)
Supplement: XML Treatment for Gondwanamyia chilensis [file zookeys.621.10115-treatment2.xml]

<!DOCTYPE tp:taxon-treatment
  PUBLIC "-//TaxonX//DTD Taxonomic Treatment Publishing DTD v0 20100105//EN" "tax-treatment-NSO.dtd">
<tp:taxon-treatment xmlns:tp="http://www.plazi.org/taxpub"><tp:treatment-meta><kwd-group><label>Taxon classification</label><kwd><named-content content-type="kingdom">Animalia</named-content></kwd><kwd><named-content content-type="order">Diptera</named-content></kwd><kwd><named-content content-type="family">Empididae</named-content></kwd></kwd-group><mixed-citation publication-type="journal"><person-group><name><surname>Sinclair</surname><given-names>Bradley J.</given-names></name><name><surname>Cumming</surname><given-names>Jeffrey M.</given-names></name><name><surname>Brooks</surname><given-names>Scott E.</given-names></name><name><surname>Plant</surname><given-names>Adrian R.</given-names></name><name><surname>Saigusa</surname><given-names>Toyohei</given-names></name></person-group><article-title><italic><tp:taxon-name><tp:taxon-name-part taxon-name-part-type="genus">Gondwanamyia</tp:taxon-name-part></tp:taxon-name></italic>, a new empidoid (<tp:taxon-name><tp:taxon-name-part taxon-name-part-type="order">Diptera</tp:taxon-name-part></tp:taxon-name>) genus of uncertain placement</article-title><source>Zookeys</source><day>3</day><month>10</month><year>2016</year><volume>2016</volume><issue>621</issue><fpage>137</fpage><lpage>147</lpage><pub-id pub-id-type="doi">10.3897/zookeys.621.10115</pub-id></mixed-citation></tp:treatment-meta><tp:nomenclature><tp:taxon-name>
            <tp:taxon-name-part taxon-name-part-type="genus">Gondwanamyia</tp:taxon-name-part>
            <tp:taxon-name-part taxon-name-part-type="species">chilensis</tp:taxon-name-part>
            <object-id xmlns:xlink="http://www.w3.org/1999/xlink" content-type="zoobank" xlink:type="simple">http://zoobank.org/51E405D1-466A-4904-B4FB-914F911BE7B5</object-id>
          </tp:taxon-name><tp:taxon-authority>Cumming &amp; Saigusa</tp:taxon-authority><tp:taxon-status xmlns:xlink="http://www.w3.org/1999/xlink" xlink:type="simple">sp. n.</tp:taxon-status><xref ref-type="fig" rid="F1">Figs 4–5</xref><xref ref-type="fig" rid="F2">, 6</xref><xref ref-type="fig" rid="F3">, 8</xref><xref ref-type="fig" rid="F3">, 9</xref><xref ref-type="fig" rid="F4">, 11</xref></tp:nomenclature><tp:treatment-sec sec-type="type locality" id="SECID0E1OAC"><title>Type locality.</title><p>Chile: Los Lagos (Region X), Osorno Province, Puyehue National Park, Antillanca [ca. <named-content xmlns:xlink="http://www.w3.org/1999/xlink" content-type="dwc:verbatimCoordinates" xlink:type="simple"><named-content content-type="geo-json" specific-use="{&#34;type&#34;:&#34;Point&#34;,&#34;coordinates&#34;:[-72.200000,-40.766667]}" id="NCID0EDPAC" xlink:type="simple">40°46'S 72°12'W</named-content></named-content>], 1300 m, <italic><tp:taxon-name><tp:taxon-name-part taxon-name-part-type="genus">Nothofagus</tp:taxon-name-part></tp:taxon-name></italic>, tree line.</p></tp:treatment-sec><tp:treatment-sec sec-type="type specimen" id="SECID0EPPAC"><title>Type-specimen.</title><p><bold>Holotype</bold> male, pinned. Original label: “CHILE: Osorno, Puyehue/ N.P. Antillanca 1300m/ Feb. 11, 1988/ <tp:taxon-name><tp:taxon-name-part taxon-name-part-type="genus">Nothofagus</tp:taxon-name-part></tp:taxon-name>, tree line/ L. Masner, Chile Exp”; “HOLOTYPE/ <italic><tp:taxon-name><tp:taxon-name-part taxon-name-part-type="genus">Gondwanamyia</tp:taxon-name-part></tp:taxon-name></italic>/ <italic><tp:taxon-name><tp:taxon-name-part taxon-name-part-type="species">chilensis</tp:taxon-name-part></tp:taxon-name></italic>/ Cumming &amp; Saigusa” [red label] (<named-content xmlns:xlink="http://www.w3.org/1999/xlink" content-type="dwc:institutional_code" xlink:type="simple">CNC</named-content>). <bold>Paratypes</bold>: <bold>CHILE. Los Lagos (Region X)</bold>. Chiloé Province: Chiloe Is., Ahoni Alto [ca. <named-content xmlns:xlink="http://www.w3.org/1999/xlink" content-type="dwc:verbatimCoordinates" xlink:type="simple"><named-content content-type="geo-json" specific-use="{&#34;type&#34;:&#34;Point&#34;,&#34;coordinates&#34;:[-73.566667,-42.766667]}" id="NCID0E5AAE" xlink:type="simple">42°46'S 73°34'W</named-content></named-content>], 70 m, iv.1988, L. Masner (1 ♂, <named-content xmlns:xlink="http://www.w3.org/1999/xlink" content-type="dwc:institutional_code" xlink:type="simple">CNC</named-content>). Llanquihue Province: N. Correntoso [ca. <named-content xmlns:xlink="http://www.w3.org/1999/xlink" content-type="dwc:verbatimCoordinates" xlink:type="simple"><named-content content-type="geo-json" specific-use="{&#34;type&#34;:&#34;Point&#34;,&#34;coordinates&#34;:[-72.583333,-41.433333]}" id="NCID0EOBAE" xlink:type="simple">41°26'S 72°35'W</named-content></named-content>], N.E. Peurto Montt, vi-vii.1989 (2 ♂, 1 ♀, <named-content xmlns:xlink="http://www.w3.org/1999/xlink" content-type="dwc:institutional_code" xlink:type="simple">CNC</named-content>). Osorno Province: Puyehue NP, Anticura [ca. <named-content xmlns:xlink="http://www.w3.org/1999/xlink" content-type="dwc:verbatimCoordinates" xlink:type="simple"><named-content content-type="geo-json" specific-use="{&#34;type&#34;:&#34;Point&#34;,&#34;coordinates&#34;:[-72.266667,-40.650000]}" id="NCID0E5BAE" xlink:type="simple">40°39'S 72°16'W</named-content></named-content>], 250 m, <italic><tp:taxon-name><tp:taxon-name-part taxon-name-part-type="genus">Nothofagus</tp:taxon-name-part></tp:taxon-name></italic>, 12.ii.1988, L. Masner (15 ♂, 12 ♀, <named-content xmlns:xlink="http://www.w3.org/1999/xlink" content-type="dwc:institutional_code" xlink:type="simple">CNC</named-content>); Puyehue NP, 1300 m, Antillanca [ca. <named-content xmlns:xlink="http://www.w3.org/1999/xlink" content-type="dwc:verbatimCoordinates" xlink:type="simple"><named-content content-type="geo-json" specific-use="{&#34;type&#34;:&#34;Point&#34;,&#34;coordinates&#34;:[-72.200000,-40.766667]}" id="NCID0EVCAE" xlink:type="simple">40°46'S 72°12'W</named-content></named-content>], <italic><tp:taxon-name><tp:taxon-name-part taxon-name-part-type="genus">Nothofagus</tp:taxon-name-part></tp:taxon-name></italic>, tree-line, 11.ii.1988, L. Masner (18 ♂, 4 ♀, <named-content xmlns:xlink="http://www.w3.org/1999/xlink" content-type="dwc:institutional_code" xlink:type="simple">CNC</named-content>). <bold>Los Ríos (Region XIV)</bold>. Valdivia Province: 4.1 km W Anticura, 270 m, 19–25.xii.1982, A. Newton &amp; M. Thayer (5 ♂, 5 ♀, <abbrev xmlns:xlink="http://www.w3.org/1999/xlink" xlink:title="Biosystematics Laboratory, Kyushu University, Fukuoka, Japan" id="ABBRID0ELDAE" xlink:type="simple">KUMF</abbrev>); 30 km W La Union, Las Trancas, <italic><tp:taxon-name><tp:taxon-name-part taxon-name-part-type="genus">Nothofagus</tp:taxon-name-part></tp:taxon-name></italic>, 500 m, 7–8, 25.ii.1988, L. Masner (2 ♂, 2 ♀, <named-content xmlns:xlink="http://www.w3.org/1999/xlink" content-type="dwc:institutional_code" xlink:type="simple">CNC</named-content>). <bold>Aysén del General Carlos Ibáñez del Campo (Region XI)</bold>. Rio Gualas Sipi, Pto Gualas [ca. <named-content xmlns:xlink="http://www.w3.org/1999/xlink" content-type="dwc:verbatimCoordinates" xlink:type="simple"><named-content content-type="geo-json" specific-use="{&#34;type&#34;:&#34;Point&#34;,&#34;coordinates&#34;:[-73.700000,-46.516667]}" id="NCID0EGEAE" xlink:type="simple">46°31'S 73°42'W</named-content></named-content>], 16.ii.1986, yellow pan traps in dense rainforest, N.A. Deans (1 ♀ in alc., <abbrev xmlns:xlink="http://www.w3.org/1999/xlink" xlink:title="National Museum of Wales, Cardiff, UK" id="ABBRID0ELEAE" xlink:type="simple">NMWC</abbrev>).</p></tp:treatment-sec><tp:treatment-sec sec-type="material" id="SECID0ESEAE"><title>Additional material examined.</title><p><bold>CHILE</bold>. <bold>Los Lagos (Region X)</bold>. Osorno Province: Puyehue NP, Volcan Casablanca [ca. <named-content xmlns:xlink="http://www.w3.org/1999/xlink" content-type="dwc:verbatimCoordinates" xlink:type="simple"><named-content content-type="geo-json" specific-use="{&#34;type&#34;:&#34;Point&#34;,&#34;coordinates&#34;:[-71.950000,-40.716667]}" id="NCID0E6EAE" xlink:type="simple">40°43'S 71°57'W</named-content></named-content>], 1370 m, nr. snowline, A. Newton &amp; M. Thayer (1 ♂, <named-content xmlns:xlink="http://www.w3.org/1999/xlink" content-type="dwc:institutional_code" xlink:type="simple">CNC</named-content>).</p></tp:treatment-sec><tp:treatment-sec sec-type="Recognition" id="SECID0EMFAE"><title>Recognition.</title><p>This species is distinguished from <italic><tp:taxon-name><tp:taxon-name-part taxon-name-part-type="genus">Gondwanamyia</tp:taxon-name-part> <tp:taxon-name-part taxon-name-part-type="species">zealandica</tp:taxon-name-part></tp:taxon-name></italic> by the male mid femur and tibia with stout posteroventral setae, mostly membranous epandrium + hypandrium, and long phallic filament.</p></tp:treatment-sec><tp:treatment-sec sec-type="description" id="SECID0E3FAE"><title>Description.</title><p><bold>Male.</bold> <italic>Head</italic>: Ocellar setae stout, reclinate. Arista-like stylus slightly longer than 0.5 mm.</p><p><italic>Thorax</italic>: Brown, darker than abdomen. Acrostichals absent; six dorsocentral setae; one postpronotal seta, two notopleural setae, upper longer and stouter; one presutural and two postsutural supra-alar setae; one postalar, elongate, subequal in length to apical scutellar seta; two pairs of scutellar setae, lateral pair slender and shorter than apical pair.</p><p><italic>Legs</italic>: Mid femur with posteroventral row of 10–11 stout setae, longer than width of tibia (Fig. <xref ref-type="fig" rid="F1">5</xref>). Mid tibia with posteroventral row of apically-directed stout setae. Apex of hind tibia broadly expanded with posteroapical comb.</p><fig id="F1" position="float" orientation="portrait"><label>Figures 1–5.</label><caption><p>
          <italic><tp:taxon-name><tp:taxon-name-part taxon-name-part-type="genus">Gondwanamyia</tp:taxon-name-part></tp:taxon-name></italic>, habitus, wing and mid leg. <bold>1–3</bold> <italic><tp:taxon-name><tp:taxon-name-part taxon-name-part-type="genus">Gondwanamyia</tp:taxon-name-part> <tp:taxon-name-part taxon-name-part-type="species">zealandica</tp:taxon-name-part></tp:taxon-name></italic> sp. n., holotype ♂ (in ethanol, prior to drying and mounting), habitus <bold>4</bold> <italic><tp:taxon-name><tp:taxon-name-part taxon-name-part-type="genus">Gondwanamyia</tp:taxon-name-part> <tp:taxon-name-part taxon-name-part-type="species">chilensis</tp:taxon-name-part></tp:taxon-name></italic> sp. n., male wing <bold>5</bold> <italic><tp:taxon-name><tp:taxon-name-part taxon-name-part-type="genus">Gondwanamyia</tp:taxon-name-part> <tp:taxon-name-part taxon-name-part-type="species">chilensis</tp:taxon-name-part></tp:taxon-name></italic>, male right mid leg, posterior view. Abbreviations: <abbrev xmlns:xlink="http://www.w3.org/1999/xlink" id="ABBRID0EFIAE" xlink:type="simple">ar styl<def><p>: arista-like stylus</p></def></abbrev>; <abbrev xmlns:xlink="http://www.w3.org/1999/xlink" id="ABBRID0ELIAE" xlink:type="simple">bm<def><p>: basal medial cell</p></def></abbrev>; <abbrev xmlns:xlink="http://www.w3.org/1999/xlink" id="ABBRID0ERIAE" xlink:type="simple">br<def><p>: basal radial cell</p></def></abbrev>; <abbrev xmlns:xlink="http://www.w3.org/1999/xlink" id="ABBRID0EXIAE" xlink:type="simple">clyp<def><p>: clypeus</p></def></abbrev>; <abbrev xmlns:xlink="http://www.w3.org/1999/xlink" id="ABBRID0E4IAE" xlink:type="simple">CuA<def><p>: anterior branch of cubital vein</p></def></abbrev>; <abbrev xmlns:xlink="http://www.w3.org/1999/xlink" id="ABBRID0EDJAE" xlink:type="simple">cua<def><p>: anterior cubital cell</p></def></abbrev>; M<sub>1</sub>, M<sub>2</sub>, M<sub>4</sub>: medial veins; R<sub>1</sub>, R<sub>2+3</sub>, R<sub>4</sub>, R<sub>5</sub>: radial veins; <abbrev xmlns:xlink="http://www.w3.org/1999/xlink" id="ABBRID0EXJAE" xlink:type="simple">Sc<def><p>: subcostal vein</p></def></abbrev>.</p></caption><graphic xmlns:xlink="http://www.w3.org/1999/xlink" xlink:href="zookeys-621-137-g001.jpg" position="float" orientation="portrait" xlink:type="simple" id="oo_105045.jpg"/></fig><!--PageBreak--><p><italic>Wing</italic> (Fig. <xref ref-type="fig" rid="F1">4</xref>): Length 1.2–1.5 mm. Erect costal setae less conspicuous than in <italic><tp:taxon-name><tp:taxon-name-part taxon-name-part-type="genus">Gondwanamyia</tp:taxon-name-part> <tp:taxon-name-part taxon-name-part-type="species">zealandica</tp:taxon-name-part></tp:taxon-name></italic>; faint subapical vein streaks present, representing veins M<sub>1</sub> and M<sub>2</sub>.</p><p><italic>Abdomen</italic>: Two pairs of posterior setae on male sternite 8 short and slender. Male terminalia (Fig. <xref ref-type="fig" rid="F2">6</xref>): Cercus slender, apical half narrow and parallel-sided, bearing short, slender setae. Hypandrium + epandrium mostly membranous; slender epandrial lobe anterior, parallel with cercus, lacking setae, apex of lobes united medially; base of lobe and cercus continuous as dark, slender sclerite arching posteriorly to articulate with base of hypandrium. Hypandrium sheath-like, encircling base of phallus; gonocoxal apodeme slender, arched posteriorly, arising along interior of hypandrial sheath. Phallus with elongate apical filament, 3× longer than length of hypandrial sheath; ejaculatory apodeme rod-shaped, with expanded apex, articulated at base of phallus.</p><fig id="F2" position="float" orientation="portrait"><label>Figures 6–7.</label><caption><p>
          <italic><tp:taxon-name><tp:taxon-name-part taxon-name-part-type="genus">Gondwanamyia</tp:taxon-name-part></tp:taxon-name></italic>, male terminalia in lateral view. <bold>6</bold> <italic><tp:taxon-name><tp:taxon-name-part taxon-name-part-type="genus">Gondwanamyia</tp:taxon-name-part> <tp:taxon-name-part taxon-name-part-type="species">chilensis</tp:taxon-name-part></tp:taxon-name></italic> sp. n. <bold>7</bold> <italic><tp:taxon-name><tp:taxon-name-part taxon-name-part-type="genus">Gondwanamyia</tp:taxon-name-part> <tp:taxon-name-part taxon-name-part-type="species">zealandica</tp:taxon-name-part></tp:taxon-name></italic> sp. n. Abbreviations: <abbrev xmlns:xlink="http://www.w3.org/1999/xlink" id="ABBRID0EIMAE" xlink:type="simple">cerc<def><p>: cercus</p></def></abbrev>; <abbrev xmlns:xlink="http://www.w3.org/1999/xlink" id="ABBRID0EOMAE" xlink:type="simple">ej apod<def><p>: ejaculatory apodeme</p></def></abbrev>; <abbrev xmlns:xlink="http://www.w3.org/1999/xlink" id="ABBRID0EUMAE" xlink:type="simple">epand<def><p>: epandrium</p></def></abbrev>; <abbrev xmlns:xlink="http://www.w3.org/1999/xlink" id="ABBRID0E1MAE" xlink:type="simple">goncx apod<def><p>: gonocoxal apodeme</p></def></abbrev>; <abbrev xmlns:xlink="http://www.w3.org/1999/xlink" id="ABBRID0EANAE" xlink:type="simple">hypd<def><p>: hypandrium</p></def></abbrev>; <abbrev xmlns:xlink="http://www.w3.org/1999/xlink" id="ABBRID0EGNAE" xlink:type="simple">hypd lb<def><p>: hypandrial lobe</p></def></abbrev>; <abbrev xmlns:xlink="http://www.w3.org/1999/xlink" id="ABBRID0EMNAE" xlink:type="simple">ph<def><p>: phallus</p></def></abbrev>; <abbrev xmlns:xlink="http://www.w3.org/1999/xlink" id="ABBRID0ESNAE" xlink:type="simple">st<def><p>: sternite</p></def></abbrev>; <abbrev xmlns:xlink="http://www.w3.org/1999/xlink" id="ABBRID0EYNAE" xlink:type="simple">sur<def><p>: surstylus</p></def></abbrev>; <abbrev xmlns:xlink="http://www.w3.org/1999/xlink" id="ABBRID0E5NAE" xlink:type="simple">tg<def><p>: tergite</p></def></abbrev>.</p></caption><graphic xmlns:xlink="http://www.w3.org/1999/xlink" xlink:href="zookeys-621-137-g002.jpg" position="float" orientation="portrait" xlink:type="simple" id="oo_105047.jpg"/></fig><p><bold>Female.</bold> Similar to male, except posteroventral row of stout setae on mid femur and tibia absent. See genus description for details of female terminalia (Figs <xref ref-type="fig" rid="F3">8</xref>, <xref ref-type="fig" rid="F3">9</xref>).</p><fig id="F3" position="float" orientation="portrait"><label>Figures 8–9.</label><caption><p>
          <italic><tp:taxon-name><tp:taxon-name-part taxon-name-part-type="genus">Gondwanamyia</tp:taxon-name-part> <tp:taxon-name-part taxon-name-part-type="species">chilensis</tp:taxon-name-part></tp:taxon-name></italic> sp. n., female terminalia. <bold>8</bold> dorsal view <bold>9</bold> lateral view. Abbreviations: <abbrev xmlns:xlink="http://www.w3.org/1999/xlink" id="ABBRID0ELPAE" xlink:type="simple">cerc<def><p>: cercus</p></def></abbrev>; <abbrev xmlns:xlink="http://www.w3.org/1999/xlink" id="ABBRID0ERPAE" xlink:type="simple">spmth<def><p>: spermatheca</p></def></abbrev>; <abbrev xmlns:xlink="http://www.w3.org/1999/xlink" id="ABBRID0EXPAE" xlink:type="simple">st<def><p>: sternite</p></def></abbrev>; <abbrev xmlns:xlink="http://www.w3.org/1999/xlink" id="ABBRID0E4PAE" xlink:type="simple">tg<def><p>: tergite</p></def></abbrev>.</p></caption><graphic xmlns:xlink="http://www.w3.org/1999/xlink" xlink:href="zookeys-621-137-g003.jpg" position="float" orientation="portrait" xlink:type="simple" id="oo_105049.jpg"/></fig></tp:treatment-sec><tp:treatment-sec sec-type="etymology" id="SECID0EMF00"><title>Etymology.</title><p>The species name refers to the country of the type locality.</p></tp:treatment-sec><tp:treatment-sec sec-type="remarks" id="SECID0EMF01"><title>Remarks.</title><p>This species is confined to southern Chile (Fig. <xref ref-type="fig" rid="F4">11</xref>) where it is found in mostly damp temperate <italic><tp:taxon-name><tp:taxon-name-part taxon-name-part-type="genus">Nothofagus</tp:taxon-name-part></tp:taxon-name></italic> habitats from lowlands to tree line. All specimens were collected with yellow pan traps, except the Newton &amp; Thayer sample, which was collected with a flight-intercept trap.</p><fig id="F4" position="float" orientation="portrait"><label>Figures 10–11.</label><caption><p>Distribution of <italic><tp:taxon-name><tp:taxon-name-part taxon-name-part-type="genus">Gondwanamyia</tp:taxon-name-part></tp:taxon-name></italic>. <bold>10</bold> Known distribution of <italic><tp:taxon-name><tp:taxon-name-part taxon-name-part-type="genus">Gondwanamyia</tp:taxon-name-part> <tp:taxon-name-part taxon-name-part-type="species">zealandica</tp:taxon-name-part></tp:taxon-name></italic> sp. n. <bold>11</bold> Known distribution of <italic><tp:taxon-name><tp:taxon-name-part taxon-name-part-type="genus">Gondwanamyia</tp:taxon-name-part> <tp:taxon-name-part taxon-name-part-type="species">chilensis</tp:taxon-name-part></tp:taxon-name></italic> sp. n.</p></caption><graphic xmlns:xlink="http://www.w3.org/1999/xlink" xlink:href="zookeys-621-137-g004.jpg" position="float" orientation="portrait" xlink:type="simple" id="oo_105051.jpg"/></fig></tp:treatment-sec></tp:taxon-treatment>
