# Supplementary material for: Gondwanamyia, a new empidoid (Diptera) genus of uncertain placement
Source: Zookeys. 2016 Oct 3;(621):137–47. doi: 10.3897/zookeys.621.10115 (PMC5096049; doi:10.3897/zookeys.621.10115)
Supplement: XML Treatment for Gondwanamyia zealandica [file zookeys.621.10115-treatment3.xml]

<!DOCTYPE tp:taxon-treatment
  PUBLIC "-//TaxonX//DTD Taxonomic Treatment Publishing DTD v0 20100105//EN" "tax-treatment-NSO.dtd">
<tp:taxon-treatment xmlns:tp="http://www.plazi.org/taxpub"><tp:treatment-meta><kwd-group><label>Taxon classification</label><kwd><named-content content-type="kingdom">Animalia</named-content></kwd><kwd><named-content content-type="order">Diptera</named-content></kwd><kwd><named-content content-type="family">Empididae</named-content></kwd></kwd-group><mixed-citation publication-type="journal"><person-group><name><surname>Sinclair</surname><given-names>Bradley J.</given-names></name><name><surname>Cumming</surname><given-names>Jeffrey M.</given-names></name><name><surname>Brooks</surname><given-names>Scott E.</given-names></name><name><surname>Plant</surname><given-names>Adrian R.</given-names></name><name><surname>Saigusa</surname><given-names>Toyohei</given-names></name></person-group><article-title><italic><tp:taxon-name><tp:taxon-name-part taxon-name-part-type="genus">Gondwanamyia</tp:taxon-name-part></tp:taxon-name></italic>, a new empidoid (<tp:taxon-name><tp:taxon-name-part taxon-name-part-type="order">Diptera</tp:taxon-name-part></tp:taxon-name>) genus of uncertain placement</article-title><source>Zookeys</source><day>3</day><month>10</month><year>2016</year><volume>2016</volume><issue>621</issue><fpage>137</fpage><lpage>147</lpage><pub-id pub-id-type="doi">10.3897/zookeys.621.10115</pub-id></mixed-citation></tp:treatment-meta><tp:nomenclature><tp:taxon-name>
            <tp:taxon-name-part taxon-name-part-type="genus">Gondwanamyia</tp:taxon-name-part>
            <tp:taxon-name-part taxon-name-part-type="species">zealandica</tp:taxon-name-part>
            <object-id xmlns:xlink="http://www.w3.org/1999/xlink" content-type="zoobank" xlink:type="simple">http://zoobank.org/A08B2505-A2DD-49B8-8DEE-D2EFE269C26C</object-id>
          </tp:taxon-name><tp:taxon-authority>Sinclair &amp; Brooks</tp:taxon-authority><tp:taxon-status xmlns:xlink="http://www.w3.org/1999/xlink" xlink:type="simple">sp. n.</tp:taxon-status><xref ref-type="fig" rid="F1">Figs 1–3</xref><xref ref-type="fig" rid="F2">, 7</xref><xref ref-type="fig" rid="F4">, 10</xref><!--PageBreak--></tp:nomenclature><tp:treatment-sec sec-type="type locality" id="SECID0EZTAE"><title>Type locality.</title><p>New Zealand: Auckland: Waitakere Range, Matuku Reserve, 25 m, <named-content xmlns:xlink="http://www.w3.org/1999/xlink" content-type="dwc:verbatimCoordinates" xlink:type="simple"><named-content content-type="geo-json" specific-use="{&#34;type&#34;:&#34;Point&#34;,&#34;coordinates&#34;:[174.476000,-36.867000]}" id="NCID0ECUAE" xlink:type="simple">36.867°S, 174.476°E</named-content></named-content>.</p></tp:treatment-sec><tp:treatment-sec sec-type="type specimen" id="SECID0EHUAE"><title>Type-specimen.</title><p><bold>Holotype</bold> male, pinned. Original label: “NEW ZEALAND: AK:/ Waitakere Range/ Matuku Reserve, 25 m/ <named-content xmlns:xlink="http://www.w3.org/1999/xlink" content-type="dwc:verbatimCoordinates" xlink:type="simple"><named-content content-type="geo-json" specific-use="{&#34;type&#34;:&#34;Point&#34;,&#34;coordinates&#34;:[174.476000,-36.867000]}" id="NCID0E1UAE" xlink:type="simple">36.867°S, 174.476°E</named-content></named-content>/ 2–5.iv.2010; L. Masner/ YPT [yellow pan trap] #23”; “HOLOTYPE/ <tp:taxon-name><tp:taxon-name-part taxon-name-part-type="genus">Gondwanamyia</tp:taxon-name-part></tp:taxon-name>/ <tp:taxon-name><tp:taxon-name-part taxon-name-part-type="species">zealandica</tp:taxon-name-part></tp:taxon-name>/ Sinclair &amp; Brooks” (<abbrev xmlns:xlink="http://www.w3.org/1999/xlink" xlink:title="New Zealand Arthropod Collection, Landcare, Auckland, New Zealand" id="ABBRID0EOVAE" xlink:type="simple">NZAC</abbrev>).</p></tp:treatment-sec><tp:treatment-sec sec-type="Recognition" id="SECID0EVVAE"><title>Recognition.</title><p>This species is distinguished from <italic><tp:taxon-name><tp:taxon-name-part taxon-name-part-type="genus">Gondwanamyia</tp:taxon-name-part> <tp:taxon-name-part taxon-name-part-type="species">chilensis</tp:taxon-name-part></tp:taxon-name></italic> by the less stout posteroventral row of setae on the mid femur and tibia, presence of acrostichal setae, arista-like stylus slightly shorter, posterior setae on male sternite 8 longer and stouter, and phallus without an apical filament.</p></tp:treatment-sec><tp:treatment-sec sec-type="description" id="SECID0EFWAE"><title>Description.</title><p><bold>Male.</bold> <italic>Head</italic>: Ocellar setae stout, reclinate. Arista-like stylus approximately 0.5 mm.</p><p><italic>Thorax</italic>: Light brown, concolourous with abdomen. Acrostichal setulae present, at least three, uniserial; five dorsocentral setae, anterior seta stouter and laterally offset; one postpronotal seta, two strong, subequal notopleural setae; one presutural and three postsutural supra-alar setae; one postalar; two pairs of scutellar setae, lateral pair slender and shorter than apical pair.</p><p><italic>Legs</italic>: Mid femur with posteroventral row of pale setae, longer than width of tibia. Mid tibia without posteroventral row of stout setae. Apex of hind tibia slightly expanded with posteroapical comb.</p><!--PageBreak--><!--PageBreak--><p><italic>Wing</italic>: Length 1.1 mm. Erect costal setae more conspicuous than in <italic><tp:taxon-name><tp:taxon-name-part taxon-name-part-type="genus">Gondwanamyia</tp:taxon-name-part> <tp:taxon-name-part taxon-name-part-type="species">chilensis</tp:taxon-name-part></tp:taxon-name></italic>; subapical vein streaks present, representing veins M<sub>1</sub> and M<sub>2</sub>.</p><p><italic>Abdomen</italic>: Four pairs of posterior setae on male sternite 8 long and stout. Male terminalia: Cercus broadly expanded at base, tapered to narrow apex; bearing fine setae. <!--PageBreak-->Hypandrium + epandrium with broad ventral connection; slender surstylus with pair of preapical setae; apex arched medially. Hypandrium sheath-like, with two pairs of tapered and apically pointed anterior hypandrial lobes; gonocoxal apodeme very slender, straight, arising on interior of hypandrial sheath. Phallus with hood-like apex, without apical filament; ejaculatory apodeme rod-shaped, very long and slender, running along posterior margin of hypandrium.</p><p><bold>Female.</bold> Unknown.</p></tp:treatment-sec><tp:treatment-sec sec-type="etymology" id="SECID0EVXAE"><title>Etymology.</title><p>The species name refers to the country of the type locality.</p></tp:treatment-sec><tp:treatment-sec sec-type="remarks" id="SECID0E1XAE"><title>Remarks.</title><p>This species is known only from the type-locality, on the North Island of New Zealand (Fig. <xref ref-type="fig" rid="F4">10</xref>). The New Zealand habitat is apparently very different than that for <italic><tp:taxon-name><tp:taxon-name-part taxon-name-part-type="genus">Gondwanamyia</tp:taxon-name-part> <tp:taxon-name-part taxon-name-part-type="species">chilensis</tp:taxon-name-part></tp:taxon-name></italic>, but collection of additional specimens and observations on the precise micro-habitat of this species in the Matuku Reserve are required.</p></tp:treatment-sec><tp:treatment-sec><!--Section generated to contain objects referenced in tp:taxon-treatment.--><fig id="F1" position="float" orientation="portrait"><label>Figures 1–5.</label><caption><p>
          <italic><tp:taxon-name><tp:taxon-name-part taxon-name-part-type="genus">Gondwanamyia</tp:taxon-name-part></tp:taxon-name></italic>, habitus, wing and mid leg. <bold>1–3</bold> <italic><tp:taxon-name><tp:taxon-name-part taxon-name-part-type="genus">Gondwanamyia</tp:taxon-name-part> <tp:taxon-name-part taxon-name-part-type="species">zealandica</tp:taxon-name-part></tp:taxon-name></italic> sp. n., holotype ♂ (in ethanol, prior to drying and mounting), habitus <bold>4</bold> <italic><tp:taxon-name><tp:taxon-name-part taxon-name-part-type="genus">Gondwanamyia</tp:taxon-name-part> <tp:taxon-name-part taxon-name-part-type="species">chilensis</tp:taxon-name-part></tp:taxon-name></italic> sp. n., male wing <bold>5</bold> <italic><tp:taxon-name><tp:taxon-name-part taxon-name-part-type="genus">Gondwanamyia</tp:taxon-name-part> <tp:taxon-name-part taxon-name-part-type="species">chilensis</tp:taxon-name-part></tp:taxon-name></italic>, male right mid leg, posterior view. Abbreviations: <abbrev xmlns:xlink="http://www.w3.org/1999/xlink" id="ABBRID0EFIAE" xlink:type="simple">ar styl<def><p>: arista-like stylus</p></def></abbrev>; <abbrev xmlns:xlink="http://www.w3.org/1999/xlink" id="ABBRID0ELIAE" xlink:type="simple">bm<def><p>: basal medial cell</p></def></abbrev>; <abbrev xmlns:xlink="http://www.w3.org/1999/xlink" id="ABBRID0ERIAE" xlink:type="simple">br<def><p>: basal radial cell</p></def></abbrev>; <abbrev xmlns:xlink="http://www.w3.org/1999/xlink" id="ABBRID0EXIAE" xlink:type="simple">clyp<def><p>: clypeus</p></def></abbrev>; <abbrev xmlns:xlink="http://www.w3.org/1999/xlink" id="ABBRID0E4IAE" xlink:type="simple">CuA<def><p>: anterior branch of cubital vein</p></def></abbrev>; <abbrev xmlns:xlink="http://www.w3.org/1999/xlink" id="ABBRID0EDJAE" xlink:type="simple">cua<def><p>: anterior cubital cell</p></def></abbrev>; M<sub>1</sub>, M<sub>2</sub>, M<sub>4</sub>: medial veins; R<sub>1</sub>, R<sub>2+3</sub>, R<sub>4</sub>, R<sub>5</sub>: radial veins; <abbrev xmlns:xlink="http://www.w3.org/1999/xlink" id="ABBRID0EXJAE" xlink:type="simple">Sc<def><p>: subcostal vein</p></def></abbrev>.</p></caption><graphic xmlns:xlink="http://www.w3.org/1999/xlink" xlink:href="zookeys-621-137-g001.jpg" position="float" orientation="portrait" xlink:type="simple" id="oo_105045.jpg"/></fig><fig id="F2" position="float" orientation="portrait"><label>Figures 6–7.</label><caption><p>
          <italic><tp:taxon-name><tp:taxon-name-part taxon-name-part-type="genus">Gondwanamyia</tp:taxon-name-part></tp:taxon-name></italic>, male terminalia in lateral view. <bold>6</bold> <italic><tp:taxon-name><tp:taxon-name-part taxon-name-part-type="genus">Gondwanamyia</tp:taxon-name-part> <tp:taxon-name-part taxon-name-part-type="species">chilensis</tp:taxon-name-part></tp:taxon-name></italic> sp. n. <bold>7</bold> <italic><tp:taxon-name><tp:taxon-name-part taxon-name-part-type="genus">Gondwanamyia</tp:taxon-name-part> <tp:taxon-name-part taxon-name-part-type="species">zealandica</tp:taxon-name-part></tp:taxon-name></italic> sp. n. Abbreviations: <abbrev xmlns:xlink="http://www.w3.org/1999/xlink" id="ABBRID0EIMAE" xlink:type="simple">cerc<def><p>: cercus</p></def></abbrev>; <abbrev xmlns:xlink="http://www.w3.org/1999/xlink" id="ABBRID0EOMAE" xlink:type="simple">ej apod<def><p>: ejaculatory apodeme</p></def></abbrev>; <abbrev xmlns:xlink="http://www.w3.org/1999/xlink" id="ABBRID0EUMAE" xlink:type="simple">epand<def><p>: epandrium</p></def></abbrev>; <abbrev xmlns:xlink="http://www.w3.org/1999/xlink" id="ABBRID0E1MAE" xlink:type="simple">goncx apod<def><p>: gonocoxal apodeme</p></def></abbrev>; <abbrev xmlns:xlink="http://www.w3.org/1999/xlink" id="ABBRID0EANAE" xlink:type="simple">hypd<def><p>: hypandrium</p></def></abbrev>; <abbrev xmlns:xlink="http://www.w3.org/1999/xlink" id="ABBRID0EGNAE" xlink:type="simple">hypd lb<def><p>: hypandrial lobe</p></def></abbrev>; <abbrev xmlns:xlink="http://www.w3.org/1999/xlink" id="ABBRID0EMNAE" xlink:type="simple">ph<def><p>: phallus</p></def></abbrev>; <abbrev xmlns:xlink="http://www.w3.org/1999/xlink" id="ABBRID0ESNAE" xlink:type="simple">st<def><p>: sternite</p></def></abbrev>; <abbrev xmlns:xlink="http://www.w3.org/1999/xlink" id="ABBRID0EYNAE" xlink:type="simple">sur<def><p>: surstylus</p></def></abbrev>; <abbrev xmlns:xlink="http://www.w3.org/1999/xlink" id="ABBRID0E5NAE" xlink:type="simple">tg<def><p>: tergite</p></def></abbrev>.</p></caption><graphic xmlns:xlink="http://www.w3.org/1999/xlink" xlink:href="zookeys-621-137-g002.jpg" position="float" orientation="portrait" xlink:type="simple" id="oo_105047.jpg"/></fig><fig id="F4" position="float" orientation="portrait"><label>Figures 10–11.</label><caption><p>Distribution of <italic><tp:taxon-name><tp:taxon-name-part taxon-name-part-type="genus">Gondwanamyia</tp:taxon-name-part></tp:taxon-name></italic>. <bold>10</bold> Known distribution of <italic><tp:taxon-name><tp:taxon-name-part taxon-name-part-type="genus">Gondwanamyia</tp:taxon-name-part> <tp:taxon-name-part taxon-name-part-type="species">zealandica</tp:taxon-name-part></tp:taxon-name></italic> sp. n. <bold>11</bold> Known distribution of <italic><tp:taxon-name><tp:taxon-name-part taxon-name-part-type="genus">Gondwanamyia</tp:taxon-name-part> <tp:taxon-name-part taxon-name-part-type="species">chilensis</tp:taxon-name-part></tp:taxon-name></italic> sp. n.</p></caption><graphic xmlns:xlink="http://www.w3.org/1999/xlink" xlink:href="zookeys-621-137-g004.jpg" position="float" orientation="portrait" xlink:type="simple" id="oo_105051.jpg"/></fig></tp:treatment-sec></tp:taxon-treatment>
